# Supplementary material for: Development of Exhaustion and Acquisition of Regulatory Function by Infiltrating CD8+CD28− T Lymphocytes Dictate Clinical Outcome in Head and Neck Cancer
Source: Cancers (Basel). 2021 May 6;13(9):2234. doi: 10.3390/cancers13092234 (PMC8124419; doi:10.3390/cancers13092234)
Supplement: Supplementary file 1 [file cancers-13-02234-s001.zip]

Archive with 1 entries (1 files):
- cancers-1139513-supplementary.pdf
